# Supplementary material for: Dissecting eustachian tube dysfunction: From phenotypes to endotypes
Source: PLoS One. 2023 Apr 19;18(4):e0283885. doi: 10.1371/journal.pone.0283885 (PMC10115295; doi:10.1371/journal.pone.0283885)
Supplement: S1 Table — (XLSX) [file pone.0283885.s001.xlsx]

## Sheet: Video-Numeric ETF-Complete
NAME	SA01	SA02	SA03	SA04	SA05	SA06	SA07	SA08	SA10	SA15A	SA16A	SA16Aa	SA17A	SA18A	SA18Aa	SA18Ab	SA19A	SA20A	SA21A	SA22A	SA23A	SA24A	SA25A	SA26A	SA27A	SA15B	SA16B	SA16Ba	SA17B	SA18B	SA18Ba	SA18Bb	SA19B	SA20B	SA21B	SA22B	SA23B	SA24B	SA25B	SA26B	SA27B	SA15AB	SA16AB	SA16AaBa	SA17AB	SA18AB	SA18AaBa	SA18AbBb	SA19AB
ET001R	0.5	0.5	0	0	0	0.5	0	1.5	1	2	2.5	51	2.5	2.5	52	1	2.5	3.5	0.5	4	2	4	4	3.5	3	2	2.5	102	2.5	2.5	104	2	2.5	4	1.5	4	2	4	4	3.5	3	2	2.5	76.5	2.5	2.5	78	1.5	2.5
ET001L	0.5	0.5	1	0	0	0.5	0	1.5	1	2.5	3	48	2.5	3.5	51	3	3	4	1.5	4	2.5	4	3.5	4	3	2.5	2	70.5	2	3.5	79.5	9	3	3.5	2.5	3.5	2.5	3	3	3.5	3	2.5	2.5	59.25	2.25	3.5	65.25	6	3
ET002R	3.5	4	0	4	3	1.5	1.5	3	2	1.5	1	26.5	0.5	1.5	39	12.5	3	1.5	1	1.5	1	1	2	2	3	1.5	1	24	1	1.5	43	19	3	1.5	1	1.5	1	1	2	2	3	1.5	1	25.25	0.75	1.5	41	15.75	3
ET002L	3.5	4	0	4	3	1.5	1.5	2.5	2.5	1.5	0.5	22.5	0.5	1.5	41.5	19	3	1.5	1	1	0.5	0.5	1.5	1	1.5	1.5	0.5	13	1	1.5	23	10	1.5	0	0	0.5	0.5	0	0	0.5	0	1.5	0.5	17.75	0.75	1.5	32.25	14.5	2.25
ET004R	1	1	0	0.5	0.5	0.5	1	2	1.5	2	2	17	2	2.5	20.5	3.5	3	3.5	2	4	1	3	3	3.5	3	2.5	2.5	40.5	2	3	44.5	4	3.5	3.5	2.5	4	1.5	3	3	4	3	2.25	2.25	28.75	2	2.75	32.5	3.75	3.25
ET005R	1	0.5	0	1	0	2.5	2.5	4	4	1.5	0.5	41	0	1.5	15	-26	0	0	0	0.5	1.5	0	0	2	0	1	0	69.5	0	1	67	-2.5	0	0	0	0.5	1.5	0	0	2	0	1.25	0.25	55.25	0	1.25	41	-14.25	0
ET005L	1	1	0	1	0	1.5	1	4	1.5	2.5	2.5	45.5	2	3	62.5	17	3	3	3	3.5	1	2	3	3.5	3	3	1	34	0	3	47.5	13.5	3.5	3.5	2	3.5	1.5	1	2	3.5	3.5	2.75	1.75	39.75	1	3	55	15.25	3.25
ET006R	1.5	1.5	0	0	0	1	1	2.5	2	2	1	34	0	2	41	7	3.5	1	1.5	2	2	0	0	2.5	3.5	2.5	0	72.5	0	3	80.5	8	1.5	0.5	0.5	3	3	0	0	3.5	4	2.25	0.5	53.25	0	2.5	60.75	7.5	2.5
ET007R	2.5	1.5	0.5	1.5	0.5	1.5	1.5	2	1.5	3	3	24	1	3	35.5	11.5	3.5	3.5	3	4	2	2.5	3.5	3.5	3.5	3	3	21	2.5	2.5	364	343	3	3.5	2.5	4	2.5	2.5	2.5	4	3.5	3	3	22.5	1.75	2.75	199.75	177.25	3.25
ET007L	2	2.5	0.5	1.5	0	1	1	2.5	1	3	2.5	48.5	1	3	52	3.5	3	3	1	3.5	2.5	3	3.5	4	3	3	2	19	1	3	24	5	3.5	3	1	4	2	2.5	3	4	3.5	3	2.25	33.75	1	3	38	4.25	3.25
ET008R	2	2.5	0	3	1	1.5	1.5	2.5	3	2.5	1.5	20.5	1	1.5	24.5	4	2.5	3	2	3	1	3	3	3	3	2	1	18.5	0.5	2	24.5	6	3	2.5	3	2.5	1	2	2	3	3	2.25	1.25	19.5	0.75	1.75	24.5	5	2.75
ET008L	2	2.5	0	3	1	1.5	1.5	3	3	3	1	29.5	0	3	49.5	20	3	2.5	2.5	2.5	1.5	1	2	2.5	3.5	3	1	28.5	0	3.5	51.5	23	4	2	1.5	3	1.5	1.5	2	3	3.5	3	1	29	0	3.25	50.5	21.5	3.5
ET009R	1.5	1.5	0	1.5	1	2	1.5	2.5	3	2.5	1.5	27	2	2	29.5	2.5	3.5	3	1	2	1	1	1	1.5	2	2	1.5	29	1	2.5	34.5	5.5	3.5	2.5	2	1.5	1	0.5	0.5	1.5	2	2.25	1.5	28	1.5	2.25	32	4	3.5
ET009L	1.5	2	0	1	1	1.5	1.5	3.5	3	1	1	28	3	2	33	5	3	3	1.5	0.5	0.5	1	2.5	1.5	3	1	1.5	53.5	3	2	54.5	1	2.5	3.5	0.5	1.5	0.5	2	3	2.5	2.5	1	1.25	40.75	3	2	43.75	3	2.75
ET010L	3	3.5	0	3.5	0.5	0.5	0.5	3	2	2	1.5	22	1	2	31.5	9.5	3.5	0	1.5	3.5	2	0	0	2.5	0	2.5	1.5	46.5	0.5	2	50	3.5	1.5	0	0	3.5	1	3	3.5	3	2.5	2.25	1.5	34.25	0.75	2	40.75	6.5	2.5
ET012R	0.5	0	0	0	0	0	0	1	0.5	4	4	24	2	4	27	3	2.5	2	1	3.5	3.5	3.5	3	4	3	4	4	30.5	2	4	32.5	2	2.5	2.5	1	3.5	3.5	4	3	4	3	4	4	27.25	2	4	29.75	2.5	2.5
ET013R	0	0	0	0	0	0.5	1	3	3	2	2.5	26.5	3	3	34	7.5	3.5	4	2	4	1.5	2.5	3.5	3.5	4	2	2.5	29	0.5	3	35	6	3	2.5	1.5	4	1.5	2.5	3	3.5	3.5	2	2.5	27.75	1.75	3	34.5	6.75	3.25
ET013L	0	0	0	0	0	0.5	0.5	3.5	3.5	1.5	2.5	37	3.5	3.5	43.5	6.5	3.5	4	2.5	3	0.5	3	3.5	3.5	3.5	1.5	2	66	3	3.5	75	9	3	3.5	2.5	3	0.5	2	3	3.5	3.5	1.5	2.25	51.5	3.25	3.5	59.25	7.75	3.25
ET014R	1	0.5	0	0	0.5	1	1	2.5	2	2	2	14	2	2.5	17	3	2.5	3.5	2	3.5	2	2.5	3	3	3	2	2	40.5	2	2.5	45.5	5	3	3.5	2.5	3	2	2.5	3	3	3	2	2	27.25	2	2.5	31.25	4	2.75
ET014L	0.5	0.5	0	0	0	1	1	3.5	4	0	0	9	0	0	11	2	0	0	0	0	0	0	0	0	0	0	0	11.5	0	0	20	8.5	0	0	0	0	0	0	0	0	4.5	0	0	10.25	0	0	15.5	5.25	0
ET016R	2.5	3.5	0	3.5	0.5	1.5	1.5	2	2	2	2	4	1.5	3	8	4	3	1	1.5	3	1	1.5	3	3	3	2.5	2	29	2	3	32	3	3	2	1.5	3	1	2.5	3	3	3	2.25	2	16.5	1.75	3	20	3.5	3
ET016L	2.5	3.5	0	4	1.5	1.5	1.5	2	2.5	1	1.5	8.5	2	1.5	12	3.5	2.5	1.5	1.5	1.5	1	1.5	3	2	3	1	1.5	28.5	2	2.5	36.5	8	3	1.5	1.5	1.5	1.5	1	1.5	2	3	1	1.5	18.5	2	2	24.25	5.75	2.75
ET017R	3.5	4	0	3.5	0.5	0.5	0.5	2	2	2.5	2.5	12	1	2.5	15.5	3.5	2.5	2	0.5	3	1	2	3	2.5	3	2.5	0	17.5	0	2.5	29	11.5	3.5	0	1	2.5	2	0	0	2.5	2	2.5	1.25	14.75	0.5	2.5	22.25	7.5	3
ET017L	3.5	4	0	3.5	1	0.5	0.5	2	2	1.5	0	26	0	2	65.5	39.5	3.5	0.5	0.5	1.5	2.5	0	0	2	2	1.5	0	25.5	0	2	56.5	31	3.5	1	0.5	1.5	2.5	0	0	2	2	1.5	0	25.75	0	2	61	35.25	3.5
ET018R	1	1.5	0	0	0	1.5	0.5	2	1	2.5	2.5	10.5	3	3.5	17	6.5	3	3	2.5	4	1	3	3.5	4	3	2.5	2.5	13.5	3	3.5	20	6.5	3	4	3	4	0.5	3	4	4	3	2.5	2.5	12	3	3.5	18.5	6.5	3
ET018L	1	3	0.5	0	0	1.5	1	2	1	2	3	13	3	3	22.5	9.5	3	4	3	4	1	2	3	3.5	3	2	3	20	3	3.5	29.5	9.5	3	4	2.5	4	1	2	3	3.5	3	2	3	16.5	3	3.25	26	9.5	3
ET020R	3	4	0	4	1.5	1.5	1.5	4	3.5	1.5	1.5	21.5	1	1.5	23.5	2	2.5	0	0	1.5	2	2	3	2	3	1.5	1.5	52	1	1.5	55	3	3	0	0	1	2	2	3	2	3	1.5	1.5	36.75	1	1.5	39.25	2.5	2.75
ET020L	3	4	0	4	0.5	0.5	0.5	4	2.5	2.5	2.5	32	1	3	27.5	-4.5	2	1	0.5	4	4	2.5	1	4	2	2.5	2.5	34	1	3	58.5	24.5	3	0.5	0.5	4	4	2.5	1	4	3	2.5	2.5	33	1	3	43	10	2.5
ET021R	2	3.5	0	3	0	0.5	0.5	2	1	2	3	5.5	3.5	3.5	5.5	0	1	3	0	3	0.5	2.5	3.5	2.5	1	2	3	9.5	3	3.5	9.5	0	1	3.5	0	3	0.5	2.5	3.5	2.5	1.5	2	3	7.5	3.25	3.5	7.5	0	1
ET021L	2	4	2	4	1	0	0	2	1	3	3.5	8.5	3	3.5	8.5	0	1	2.5	0	4	2	3	3.5	3	1	3	3.5	13.5	3	3.5	14.5	1	3	3	0.5	4	2	3.5	3	3	3	3	3.5	11	3	3.5	11.5	0.5	2
ET022R	2	0.5	0	0	0	0.5	0.5	2.5	1	2	2.5	14.5	2	2.5	16	1.5	3	2	1	2.5	1.5	2.5	3	2.5	3	2	2.5	16.5	2	2.5	18.5	2	3	2	1.5	2.5	1.5	2.5	3	2.5	3	2	2.5	15.5	2	2.5	17.25	1.75	3
ET022L	2	0.5	0	0	0	0.5	0.5	2.5	2	2	0	22.5	0	2.5	33.5	11	1.5	1.5	2	3	2.5	0	0	3	0	2	0	39.5	4.5	2.5	50.5	11	1.5	2	2	2	2.5	0	0	3	0	2	0	31	2.25	2.5	42	11	1.5
ET023R	0	0	0	0	0	2.5	3	2	4	2	2	7.5	1.5	2	10.5	3	2.5	3	1	1	1.5	1.5	1.5	1.5	2.5	2	2	15	1.5	2	18	3	2.5	3	2	1.5	1.5	1.5	1.5	2	3	2	2	11.25	1.5	2	14.25	3	2.5
ET023L	0	0	0	0	0	2	2	2	2.5	2	3	7.5	3	3	9	1.5	1	2.5	0.5	3	0.5	1.5	2	1.5	1.5	2	3	13.5	3	3	17	3.5	2.5	3.5	2	3	0.5	1	2.5	2	3	2	3	10.5	3	3	13	2.5	1.75
ET024R	3	3.5	2.5	3.5	0	1.5	1.5	2	2	2	1	15.5	0.5	2	18.5	3	3	3	2	2	1	1.5	1.5	2	3	2	1	28	0	2	31.5	3.5	3	2	2	2	1	1	1.5	2	1.5	2	1	21.75	0.25	2	25	3.25	3
ET024L	3	3	0	3	0	1.5	1.5	2	2.5	2	0	8.5	0	2	10.5	2	0	0	0	0.5	1	0	0	1.5	0	1.5	0	14.5	0	1.5	17.5	3	0	0	0	0	0.5	0	0	0.5	0	1.75	0	11.5	0	1.75	14	2.5	0
ET025R	1.5	3.5	2.5	1.5	0	1	0	2	1.5	2.5	2.5	7.5	2	2.5	11	3.5	3	3.5	1.5	4	1.5	2.5	3.5	3.5	3	2.5	2.5	38	2	2.5	41	3	3	4	1.5	4	1.5	2.5	3.5	3.5	3	2.5	2.5	22.75	2	2.5	26	3.25	3
ET025L	1.5	1.5	0	1	0	0	0	2	1	2.5	3.5	17	3.5	3.5	17.5	0.5	1.5	3.5	0.5	4	2	4	3.5	3.5	3	2.5	3	10.5	3.5	3	12	1.5	3	3.5	1	4	2	4	3.5	4	3	2.5	3.25	13.75	3.5	3.25	14.75	1	2.25
ET028R	2.5	3	0	3.5	1	1	1	3	3	1.5	1	17	1	1.5	16	-1	1.5	1	0	1.5	2	1	1	2	1.5	1.5	1	37	1	1.5	21.5	-15.5	1.5	1	0	1.5	2	1.5	2	2	1.5	1.5	1	27	1	1.5	18.75	-8.25	1.5
ET028L	2.5	3	0	2.5	0.5	1	1	3	2	2.5	1	12	0.5	2	11	-1	1.5	2.5	0.5	3	2	0.5	0.5	1.5	0	2.5	1	8	0.5	2	8	0	1.5	2	0.5	3	2.5	0	0.5	2	0	2.5	1	10	0.5	2	9.5	-0.5	1.5
ET029R	1	1	0	0	0	0.5	0.5	2	1.5	1	1	13	1.5	1	14	1	1	1.5	0.5	1.5	1	1.5	1.5	1.5	1	2.5	2	20	2	2	21.5	1.5	2.5	2.5	0.5	3	2	3	3	3	2.5	1.75	1.5	16.5	1.75	1.5	17.75	1.25	1.75
ET029L	1	1.5	0	0	0	0.5	0.5	2	1	2.5	2.5	23	2	2.5	23.5	0.5	1	3	0	3.5	2	3.5	3.5	3.5	1.5	2.5	2.5	23	2	2.5	24.5	1.5	2.5	3	0.5	3.5	2.5	3.5	3.5	3.5	3	2.5	2.5	23	2	2.5	24	1	1.75
ET030R	2	3.5	0	2.5	1	3	2.5	2.5	3	1.5	2	13.5	1	2	16.5	3	2.5	1	0	2	1	2	3	2	3	1.5	2	18.5	1	2	20	1.5	3	0	0	2	1.5	2	3	2	3	1.5	2	16	1	2	18.25	2.25	2.75
ET030L	2	4	0	3.5	1.5	2.5	2.5	2.5	2.5	1	1.5	13.5	2	2	16	2.5	3	0.5	0.5	1.5	0.5	1.5	3	2	3	1	1.5	63.5	2	1.5	66.5	3	3	0.5	0.5	2	1.5	2.5	3	2.5	3	1	1.5	38.5	2	1.75	41.25	2.75	3
ET031R	2.5	2.5	1.5	4	2	3	3	3.5	3.5	0.5	0	6	0	1.5	12	6	3.5	0.5	0.5	2	0.5	0	0	2.5	4	0.5	0.5	22	0	1.5	29.5	7.5	3.5	0.5	1	2	1	0.5	0.5	2.5	4	0.5	0.25	14	0	1.5	20.75	6.75	3.5
ET031L	2.5	3.5	1.5	2	0	2.5	3	3.5	3	1.5	1	36	1.5	2.5	45.5	9.5	3.5	1.5	0.5	3	1.5	1	1.5	3.5	4	1.5	1	26	1.5	2.5	35.5	9.5	3.5	1.5	0.5	3	1.5	1	1.5	3.5	4	1.5	1	31	1.5	2.5	40.5	9.5	3.5
ET032L	0.5	1	0	0	0.5	0.5	0	3	2	1.5	2	11.5	3	2	11.5	0	2	2.5	0	1.5	0	2	3	2	2	1	1.5	18.5	3	1.5	19.5	1	2	2.5	0	1.5	0.5	2	3	2	2.5	1.25	1.75	15	3	1.75	15.5	0.5	2
ET033R	2	2.5	0	3	0.5	2	2	3.5	3.5	2.5	1.5	13	1	2.5	18.5	5.5	3.5	2.5	2.5	2	2	1.5	2	2.5	3	2.5	1.5	15.5	0.5	2.5	20	4.5	1.5	2.5	1	2	2	1.5	1.5	2.5	1.5	2.5	1.5	14.25	0.75	2.5	19.25	5	2.5
ET033L	2	2.5	0	3	1.5	2	2	3.5	3.5	1.5	1	29	0	1.5	19.5	-9.5	1.5	2.5	1	2.5	1.5	1	0.5	2.5	2	1.5	1	25	0.5	2	22.5	-2.5	1.5	2.5	1	2.5	1.5	1	0	2.5	2	1.5	1	27	0.25	1.75	21	-6	1.5
ET034R	3	4	0	4	3.5	2	1.5	4	2	0.5	0.5	8	2.5	0.5	3.5	0	1	0	0	0	0.5	0.5	2.5	0.5	2.5	0.5	0.5	52	2.5	0.5	5.5	2.5	2.5	0	0	0	0.5	1	2.5	1	2.5	0.5	0.5	30	2.5	0.5	4.5	1.25	1.75
ET034L	3	4	0	4	4	1.5	1.5	4	4	0	0	11.5	1	0	0	0	1	0	0	0	0	0	1	0	1	0	0	27	1	0	0	0	1	0	0	0	0	0	1	0	1	0	0	19.25	1	0	0	0	1
ET036R	0.5	0	0	0	0	0	0	0.5	0.5	3	2.5	19	1.5	2.5	28	9	2	3	2.5	4	0.5	2.5	3.5	3	3	3	3	29	2	3	34.5	5.5	1	2.5	1	4	1	3	3.5	3.5	3.5	3	2.75	24	1.75	2.75	31.25	7.25	1.5
ET036L	0.5	0	0	0	0	0	0	0.5	0.5	3	3	20.5	1.5	3	32.5	12	3	3.5	2	3.5	1	2.5	3	3	3	3	3.5	33.5	3	3	33.5	0	1	3.5	0	4	0.5	3.5	4	3.5	1	3	3.25	27	2.25	3	33	6	2
ET037R	0	0	0	0	0	0	1	0.5	0.5	3	3.5	26	3	3.5	28	2	2	3	1	2	1	2	3	2	3	3	3.5	36	3	3.5	37.5	1.5	2	3	0.5	2	1	2	3	2	3	3	3.5	31	3	3.5	32.75	1.75	2
ET037L	0	0	0	0	0	0	0.5	0.5	1.5	3	3	17	3	3	17.5	0.5	1	3.5	0	2.5	1.5	2.5	3	2.5	1.5	3	3	36	3	3	37.5	1.5	2	3.5	0.5	2.5	1.5	2.5	3	2.5	3	3	3	26.5	3	3	27.5	1	1.5
ET038R	0.5	0.5	0	0	0	0.5	0.5	1	1	3	3.5	9.5	3	3.5	10	0.5	1.5	3	0	3.5	2	3.5	3.5	3.5	1.5	3	3.5	9	3	3.5	9	0	1	3	0	2.5	2	2.5	3	2.5	1	3	3.5	9.25	3	3.5	9.5	0.25	1.25
ET038L	2	0.5	0	0	0	0.5	0.5	1	1	3	3.5	17	3	3.5	18	1	1	2	0	3	2	3	3.5	3	1.5	3	3.5	12.5	3	3.5	13	0.5	1	1.5	0	3	2	3	3.5	3	1.5	3	3.5	14.75	3	3.5	15.5	0.75	1
ET039R	3	4	0	4	3	1.5	1.5	3	3	0.5	1	15.5	2	1.5	19	3.5	3	0	0	2	0	1	3	2	3	1	1	11	2	1.5	15	4	3	0	0	2	0.5	1	3	2	3.5	0.75	1	13.25	2	1.5	17	3.75	3
ET040R	3.5	4	0	3.5	0.5	1	1.5	3	3.5	1.5	1	19	0.5	2	22.5	3.5	2	3.5	2	2	2	1	2	2.5	3.5	1.5	1.5	22	1	2	25	3	2	3.5	2	2	2	1.5	2	2.5	3.5	1.5	1.25	20.5	0.75	2	23.75	3.25	2
ET041R	2	2.5	0	1	0	1	0.5	2.5	1.5	3.5	3	8	1	4	18	10	3.5	2.5	3	3.5	1.5	2	2	3	3.5	4	3	45.5	2	4	47	1.5	1.5	2.5	1	3	1.5	2	1	3	2	3.75	3	26.75	1.5	4	32.5	5.75	2.5
ET041L	2	3.5	0	0.5	0	1.5	1	2.5	2	2.5	3	7.5	1	4	21.5	14	3.5	1	2.5	3.5	1	1	0	4	4	2.5	3	61	1	3	72	11	3	1.5	0.5	3.5	2	2	3	3.5	3.5	2.5	3	34.25	1	3.5	46.75	12.5	3.25
ET042R	0	0	0	0	0	0	0	1	1	2	3	12.5	3.5	3	14	1.5	3	2.5	0.5	3	1.5	3	4	3.5	3	2	3.5	24.5	3.5	3.5	25	0.5	1	2.5	0	4	1.5	3	4	3.5	1.5	2	3.25	18.5	3.5	3.25	19.5	1	2
ET042L	0	0	0	0	0	0	0	1	1	2	4	12	4	3.5	13	1	3	2.5	0	4	2	4	4	4	3	2	4	28.5	4	3.5	29	0.5	0.5	2.5	0.5	4	2	4	4	3.5	2.5	2	4	20.25	4	3.5	21	0.75	1.75
ET044R	3.5	4	0	0	0	1	0.5	2	1.5	1.5	2.5	6.5	3	2.5	6.5	0	1	2.5	0	2	1	2	3	2	1	1.5	2.5	17	3	2.5	17	0	1	2.5	0	2	1	2	3	2	1	1.5	2.5	11.75	3	2.5	11.75	0	1
ET045R	2	2	0.5	0	0	0	0	1	1	2.5	3.5	19.5	3.5	3.5	23	3.5	3	3.5	0.5	3.5	0.5	3.5	4	3.5	3	2.5	2.5	44	3.5	3.5	51.5	7.5	3	3.5	1	3.5	0.5	2.5	3.5	3.5	3	2.5	3	31.75	3.5	3.5	37.25	5.5	3
ET045L	2	2	0	0	0	1	1.5	1	2.5	2.5	4	17.5	3.5	4	21.5	4	3	3	2	4	1.5	4	4	4	3	2	3	13	3.5	4	20	7	3	3.5	2.5	4	1.5	3.5	3.5	4	3	2.25	3.5	15.25	3.5	4	20.75	5.5	3
ET047R	2	0	0	0	0	0	0	1.5	2.5	3	2	26.5	1	2	32.5	6	3	4	2	3.5	2.5	2	2	2	3	3	2	26.5	1	2.5	33	6.5	3	4	2.5	3	2.5	2	2	2.5	3	3	2	26.5	1	2.25	32.75	6.25	3
ET047L	2	2.5	0.5	4	0	1	1	1.5	1.5	3.5	2	14	1.5	3	19.5	5.5	3.5	3.5	3.5	3	2.5	2.5	1.5	3	3.5	3.5	2.5	36.5	2	3	43.5	7	3	2.5	3.5	3	2.5	3	2	3	3	3.5	2.25	25.25	1.75	3	31.5	6.25	3.25
ET048R	0.5	0	0	0	0	0	0	1.5	1	3	2	29.5	1	3	41	11.5	3	3.5	2.5	3.5	2.5	2	2	3.5	3	3	2	29	1	3	43	14	3	4	2.5	3.5	2	2	2	3.5	3	3	2	29.25	1	3	42	12.75	3
ET048L	0.5	3	1.5	3	0	1	1	1.5	1.5	2.5	1	23	0	2.5	32	9	3	3.5	2.5	3	2	0.5	1	3	4	2	1	30.5	0	2	40.5	10	3.5	4	3	3.5	1.5	0.5	1	3	4	2.25	1	26.75	0	2.25	36.25	9.5	3.25
ET050R	4	3.5	0	3	1.5	1	1	3	3.5	0	0	14.5	1	0	0	-6	0	1	0	0	0.5	0	0.5	0.5	0	0	0	34	1	0	0	-8	0	1	0	0	0.5	0	0.5	0.5	0	0	0	24.25	1	0	0	-7	0
[truncated: 40 more columns]

## Sheet: Endotype Assignment
																																				17-Chng-OrW-T1-T2 - LVP
					Adx-NP	L/Adx-FR	Scar-ET-NP	L/Adx-Cart	L/Adx-Orif	InfMuc-Cart	InfMuc-Orif	Secr-Quant	OrW-T1 -PASSIVE	OrW-T2 - ACTIVE	Frame-T1-T2	Chng-OrW-T1-T2 - LVP	OrW-T3	FrameT3-T1	FrameT3-T2	Chng-OrW-T2-T3 - TVP			Cart-Rot-T1-T2 -LVP-ADX			Cart-Relax-T2-T3 - LVP WEAK	TVP-Contraction	LumenW-T1	LumenW-T2	LumenChange-T1-T2 - LVP		LumenW-T3	LumenChange-T2-T3-TVP			0	0.25	0.5	0.75	1	1.25	1.5	1.75	2	2.25	2.5	2.75	3	3.25
NAME	ET #	Age	Sex	Race	SA01	SA02	SA03	SA04	SA05	SA06	SA07	SA08	SA15AB	SA16AB	SA16AaBa	SA17AB	SA18AB	SA18AaBa	SA18AbBb	SA19AB			SA20AB			SA21AB	SA22AB	SA23AB	SA24AB	SA25AB		SA26AB	SA27AB		SUMS	8	2	2	6	11	0	4	6	9	3	2	0	11	2
ET001R	ET0001	63.9753	F	W	0.5	0.5	0	0	0	0.5	0	1.5	2	2.5	76.5	2.5	2.5	78	1.5	2.5			3.75			1	4	2	4	4		3.5	3			0	0	0	0	0	0	0	0	0	0	1	0	0	0
ET001L					0.5	0.5	1	0	0	0.5	0	1.5	2.5	2.5	59.25	2.25	3.5	65.25	6	3			3.75			2	3.75	2.5	3.5	3.25		3.75	3			0	0	0	0	0	0	0	0	0	1	0	0	0	0
ET002R	ET0002	12.2	F	W	3.5	4	0	4	3	1.5	1.5	3	1.5	1	25.25	0.75	1.5	41	15.75	3			1.5			1	1.5	1	1	2		2	3			0	0	0	1	0	0	0	0	0	0	0	0	0	0
ET002L					3.5	4	0	4	3	1.5	1.5	2.5	1.5	0.5	17.75	0.75	1.5	32.25	14.5	2.25			0.75			0.5	0.75	0.5	0.25	0.75		0.75	0.75			0	0	0	1	0	0	0	0	0	0	0	0	0	0
ET004R	ET0004	13.7233	F	W	1	1	0	0.5	0.5	0.5	1	2	2.25	2.25	28.75	2	2.75	32.5	3.75	3.25			3.5			2.25	4	1.25	3	3		3.75	3			0	0	0	0	0	0	0	0	1	0	0	0	0	0
ET005R	ET0005	17.2192	F	W	1	0.5	0	1	0	2.5	2.5	4	1.25	0.25	55.25	0	1.25	41	-14.25	0			0			0	0.5	1.5	0	0		2	0			1	0	0	0	0	0	0	0	0	0	0	0	0	0
ET005L					1	1	0	1	0	1.5	1	4	2.75	1.75	39.75	1	3	55	15.25	3.25			3.25			2.5	3.5	1.25	1.5	2.5		3.5	3.25			0	0	0	0	1	0	0	0	0	0	0	0	0	0
ET006R	ET0006	6.16438	F	W	1.5	1.5	0	0	0	1	1	2.5	2.25	0.5	53.25	0	2.5	60.75	7.5	2.5			0.75			1	2.5	2.5	0	0		3	3.75			1	0	0	0	0	0	0	0	0	0	0	0	0	0
ET007R	ET0007	35.5507	F	W	2.5	1.5	0.5	1.5	0.5	1.5	1.5	2	3	3	22.5	1.75	2.75	199.75	177.25	3.25			3.5			2.75	4	2.25	2.5	3		3.75	3.5			0	0	0	0	0	0	0	1	0	0	0	0	0	0
ET007L					2	2.5	0.5	1.5	0	1	1	2.5	3	2.25	33.75	1	3	38	4.25	3.25			3			1	3.75	2.25	2.75	3.25		4	3.25			0	0	0	0	1	0	0	0	0	0	0	0	0	0
ET008R	ET0008	14.4137	M	W	2	2.5	0	3	1	1.5	1.5	2.5	2.25	1.25	19.5	0.75	1.75	24.5	5	2.75			2.75			2.5	2.75	1	2.5	2.5		3	3			0	0	0	1	0	0	0	0	0	0	0	0	0	0
ET008L					2	2.5	0	3	1	1.5	1.5	3	3	1	29	0	3.25	50.5	21.5	3.5			2.25			2	2.75	1.5	1.25	2		2.75	3.5			1	0	0	0	0	0	0	0	0	0	0	0	0	0
ET009R	ET0009	15.1808	M	W	1.5	1.5	0	1.5	1	2	1.5	2.5	2.25	1.5	28	1.5	2.25	32	4	3.5			2.75			1.5	1.75	1	0.75	0.75		1.5	2			0	0	0	0	0	0	1	0	0	0	0	0	0	0
ET009L					1.5	2	0	1	1	1.5	1.5	3.5	1	1.25	40.75	3	2	43.75	3	2.75			3.25			1	1	0.5	1.5	2.75		2	2.75			0	0	0	0	0	0	0	0	0	0	0	0	1	0
ET010L	ET0010	17.3151	F	W	3	3.5	0	3.5	0.5	0.5	0.5	3	2.25	1.5	34.25	0.75	2	40.75	6.5	2.5			0			0.75	3.5	1.5	1.5	1.75		2.75	1.25			0	0	0	1	0	0	0	0	0	0	0	0	0	0
ET012R	ET0012	60.263	F	W	0.5	0	0	0	0	0	0	1	4	4	27.25	2	4	29.75	2.5	2.5			2.25			1	3.5	3.5	3.75	3		4	3			0	0	0	0	0	0	0	0	1	0	0	0	0	0
ET013R	ET0013	14.8	M	W	0	0	0	0	0	0.5	1	3	2	2.5	27.75	1.75	3	34.5	6.75	3.25			3.25			1.75	4	1.5	2.5	3.25		3.5	3.75			0	0	0	0	0	0	0	1	0	0	0	0	0	0
ET013L					0	0	0	0	0	0.5	0.5	3.5	1.5	2.25	51.5	3.25	3.5	59.25	7.75	3.25			3.75			2.5	3	0.5	2.5	3.25		3.5	3.5			0	0	0	0	0	0	0	0	0	0	0	0	0	1
ET014R	ET0014	11.2356	M	W	1	0.5	0	0	0.5	1	1	2.5	2	2	27.25	2	2.5	31.25	4	2.75			3.5			2.25	3.25	2	2.5	3		3	3			0	0	0	0	0	0	0	0	1	0	0	0	0	0
ET014L					0.5	0.5	0	0	0	1	1	3.5	0	0	10.25	0	0	15.5	5.25	0			0			0	0	0	0	0		0	2.25			1	0	0	0	0	0	0	0	0	0	0	0	0	0
ET016R	ET0016	16.3918	F	W	2.5	3.5	0	3.5	0.5	1.5	1.5	2	2.25	2	16.5	1.75	3	20	3.5	3			1.5			1.5	3	1	2	3		3	3			0	0	0	0	0	0	0	1	0	0	0	0	0	0
ET016L					2.5	3.5	0	4	1.5	1.5	1.5	2	1	1.5	18.5	2	2	24.25	5.75	2.75			1.5			1.5	1.5	1.25	1.25	2.25		2	3			0	0	0	0	0	0	0	0	1	0	0	0	0	0
ET017R	ET0017	18.1205	F	W	3.5	4	0	3.5	0.5	0.5	0.5	2	2.5	1.25	14.75	0.5	2.5	22.25	7.5	3			1			0.75	2.75	1.5	1	1.5		2.5	2.5			0	0	1	0	0	0	0	0	0	0	0	0	0	0
ET017L					3.5	4	0	3.5	1	0.5	0.5	2	1.5	0	25.75	0	2	61	35.25	3.5			0.75			0.5	1.5	2.5	0	0		2	2			1	0	0	0	0	0	0	0	0	0	0	0	0	0
ET018R	ET0018	64.126	F	W	1	1.5	0	0	0	1.5	0.5	2	2.5	2.5	12	3	3.5	18.5	6.5	3			3.5			2.75	4	0.75	3	3.75		4	3			0	0	0	0	0	0	0	0	0	0	0	0	1	0
ET018L					1	3	0.5	0	0	1.5	1	2	2	3	16.5	3	3.25	26	9.5	3			4			2.75	4	1	2	3		3.5	3			0	0	0	0	0	0	0	0	0	0	0	0	1	0
ET020R	ET0020	14.3397	F	W	3	4	0	4	1.5	1.5	1.5	4	1.5	1.5	36.75	1	1.5	39.25	2.5	2.75			0			0	1.25	2	2	3		2	3			0	0	0	0	1	0	0	0	0	0	0	0	0	0
ET020L					3	4	0	4	0.5	0.5	0.5	4	2.5	2.5	33	1	3	43	10	2.5			0.75			0.5	4	4	2.5	1		4	2.5			0	0	0	0	1	0	0	0	0	0	0	0	0	0
ET021R	ET0021	19.6904	M	W	2	3.5	0	3	0	0.5	0.5	2	2	3	7.5	3.25	3.5	7.5	0	1			3.25			0	3	0.5	2.5	3.5		2.5	1.25			0	0	0	0	0	0	0	0	0	0	0	0	0	1
ET021L					2	4	2	4	1	0	0	2	3	3.5	11	3	3.5	11.5	0.5	2			2.75			0.25	4	2	3.25	3.25		3	2			0	0	0	0	0	0	0	0	0	0	0	0	1	0
ET022R	ET0022	12.5726	F	W	2	0.5	0	0	0	0.5	0.5	2.5	2	2.5	15.5	2	2.5	17.25	1.75	3			2			1.25	2.5	1.5	2.5	3		2.5	3			0	0	0	0	0	0	0	0	1	0	0	0	0	0
ET022L					2	0.5	0	0	0	0.5	0.5	2.5	2	0	31	2.25	2.5	42	11	1.5			1.75			2	2.5	2.5	0	0		3	0			0	0	0	0	0	0	0	0	0	1	0	0	0	0
ET023R	ET0023	41.1973	M	W	0	0	0	0	0	2.5	3	2	2	2	11.25	1.5	2	14.25	3	2.5			3			1.5	1.25	1.5	1.5	1.5		1.75	2.75			0	0	0	0	0	0	1	0	0	0	0	0	0	0
ET023L					0	0	0	0	0	2	2	2	2	3	10.5	3	3	13	2.5	1.75			3			1.25	3	0.5	1.25	2.25		1.75	2.25			0	0	0	0	0	0	0	0	0	0	0	0	1	0
ET024R	ET0024	11.0521	M	W	3	3.5	2.5	3.5	0	1.5	1.5	2	2	1	21.75	0.25	2	25	3.25	3			2.5			2	2	1	1.25	1.5		2	2.25			0	1	0	0	0	0	0	0	0	0	0	0	0	0
ET024L					3	3	0	3	0	1.5	1.5	2	1.75	0	11.5	0	1.75	14	2.5	0			0			0	0.25	0.75	0	0		1	0			1	0	0	0	0	0	0	0	0	0	0	0	0	0
ET025R	ET0025	19.0329	M	W	1.5	3.5	2.5	1.5	0	1	0	2	2.5	2.5	22.75	2	2.5	26	3.25	3			3.75			1.5	4	1.5	2.5	3.5		3.5	3			0	0	0	0	0	0	0	0	1	0	0	0	0	0
ET025L					1.5	1.5	0	1	0	0	0	2	2.5	3.25	13.75	3.5	3.25	14.75	1	2.25			3.5			0.75	4	2	4	3.5		3.75	3			0	0	0	0	0	0	0	0	0	0	0	0	0	0
ET028R	ET0028	17.0986	M	W	2.5	3	0	3.5	1	1	1	3	1.5	1	27	1	1.5	18.75	-8.25	1.5			1			0	1.5	2	1.25	1.5		2	1.5			0	0	0	0	1	0	0	0	0	0	0	0	0	0
ET028L					2.5	3	0	2.5	0.5	1	1	3	2.5	1	10	0.5	2	9.5	-0.5	1.5			2.25			0.5	3	2.25	0.25	0.5		1.75	0			0	0	1	0	0	0	0	0	0	0	0	0	0	0
ET029R	ET0029	13.2274	F	W	1	1	0	0	0	0.5	0.5	2	1.75	1.5	16.5	1.75	1.5	17.75	1.25	1.75			2			0.5	2.25	1.5	2.25	2.25		2.25	1.75			0	0	0	0	0	0	0	1	0	0	0	0	0	0
ET029L					1	1.5	0	0	0	0.5	0.5	2	2.5	2.5	23	2	2.5	24	1	1.75			3			0.25	3.5	2.25	3.5	3.5		3.5	2.25			0	0	0	0	0	0	0	0	1	0	0	0	0	0
ET030R	ET0030	11.9479	F	W	2	3.5	0	2.5	1	3	2.5	2.5	1.5	2	16	1	2	18.25	2.25	2.75			0.5			0	2	1.25	2	3		2	3			0	0	0	0	1	0	0	0	0	0	0	0	0	0
ET030L					2	4	0	3.5	1.5	2.5	2.5	2.5	1	1.5	38.5	2	1.75	41.25	2.75	3			0.5			0.5	1.75	1	2	3		2.25	3			0	0	0	0	0	0	0	0	1	0	0	0	0	0
ET031R	ET0031	15.7863	M	W	2.5	2.5	1.5	4	2	3	3	3.5	0.5	0.25	14	0	1.5	20.75	6.75	3.5			0.5			0.75	2	0.75	0.25	0.25		2.5	4			1	0	0	0	0	0	0	0	0	0	0	0	0	0
ET031L					2.5	3.5	1.5	2	0	2.5	3	3.5	1.5	1	31	1.5	2.5	40.5	9.5	3.5			1.5			0.5	3	1.5	1	1.5		3.5	4			0	0	0	0	0	0	1	0	0	0	0	0	0	0
ET032L	ET0032	12.1781	M	W	0.5	1	0	0	0.5	0.5	0	3	1.25	1.75	15	3	1.75	15.5	0.5	2			2.5			0	1.5	0.25	2	3		2	2.25			0	0	0	0	0	0	0	0	0	0	0	0	1	0
ET033R					2	2.5	0	3	0.5	2	2	3.5	2.5	1.5	14.25	0.75	2.5	19.25	5	2.5			2.5			1.75	2	2	1.5	1.75		2.5	2.25			0	0	0	1	0	0	0	0	0	0	0	0	0	0
ET033L	ET0033	13.1096	M	W	2	2.5	0	3	1.5	2	2	3.5	1.5	1	27	0.25	1.75	21	-6	1.5			2.5			1	2.5	1.5	1	0.25		2.5	2			0	1	0	0	0	0	0	0	0	0	0	0	0	0
ET034R	ET0034	8.14521	M	W	3	4	0	4	3.5	2	1.5	4	0.5	0.5	30	2.5	0.5	4.5	1.25	1.75			0			0	0	0.5	0.75	2.5		0.75	2.5			0	0	0	0	0	0	0	0	0	0	1	0	0	0
ET034L					3	4	0	4	4	1.5	1.5	4	0	0	19.25	1	0	0	0	1			0			0	0	0	0	1		0	1			0	0	0	0	1	0	0	0	0	0	0	0	0	0
ET036R	ET0036	45.7151	M	W	0.5	0	0	0	0	0	0	0.5	3	2.75	24	1.75	2.75	31.25	7.25	1.5			2.75			1.75	4	0.75	2.75	3.5		3.25	3.25			0	0	0	0	0	0	0	1	0	0	0	0	0	0
ET036L					0.5	0	0	0	0	0	0	0.5	3	3.25	27	2.25	3	33	6	2			3.5			1	3.75	0.75	3	3.5		3.25	2			0	0	0	0	0	0	0	0	0	1	0	0	0	0
ET037R	ET0037	59.4877	F	W	0	0	0	0	0	0	1	0.5	3	3.5	31	3	3.5	32.75	1.75	2			3			0.75	2	1	2	3		2	3			0	0	0	0	0	0	0	0	0	0	0	0	1	0
ET037L					0	0	0	0	0	0	0.5	0.5	3	3	26.5	3	3	27.5	1	1.5			3.5			0.25	2.5	1.5	2.5	3		2.5	2.25			0	0	0	0	0	0	0	0	0	0	0	0	1	0
ET038R	ET0038	19.5616	M	W	0.5	0.5	0	0	0	0.5	0.5	1	3	3.5	9.25	3	3.5	9.5	0.25	1.25			3			0	3	2	3	3.25		3	1.25			0	0	0	0	0	0	0	0	0	0	0	0	1	0
ET038L					2	0.5	0	0	0	0.5	0.5	1	3	3.5	14.75	3	3.5	15.5	0.75	1			1.75			0	3	2	3	3.5		3	1.5			0	0	0	0	0	0	0	0	0	0	0	0	1	0
ET039R	ET0039	25.4055	F	B	3	4	0	4	3	1.5	1.5	3	0.75	1	13.25	2	1.5	17	3.75	3			0			0	2	0.25	1	3		2	3.25			0	0	0	0	0	0	0	0	1	0	0	0	0	0
ET040R	ET0040	9.12055	M	W	3.5	4	0	3.5	0.5	1	1.5	3	1.5	1.25	20.5	0.75	2	23.75	3.25	2			3.5			2	2	2	1.25	2		2.5	3.5			0	0	0	1	0	0	0	0	0	0	0	0	0	0
ET041R	ET0041	26.0411	M	W	2	2.5	0	1	0	1	0.5	2.5	3.75	3	26.75	1.5	4	32.5	5.75	2.5			2.5			2	3.25	1.5	2	1.5		3	2.75			0	0	0	0	0	0	1	0	0	0	0	0	0	0
ET041L					2	3.5	0	0.5	0	1.5	1	2.5	2.5	3	34.25	1	3.5	46.75	12.5	3.25			1.25			1.5	3.5	1.5	1.5	1.5		3.75	3.75			0	0	0	0	1	0	0	0	0	0	0	0	0	0
ET042R	ET0042	18.7507	M	W	0	0	0	0	0	0	0	1	2	3.25	18.5	3.5	3.25	19.5	1	2			2.5			0.25	3.5	1.5	3	4		3.5	2.25			0	0	0	0	0	0	0	0	0	0	0	0	0	0
ET042L					0	0	0	0	0	0	0	1	2	4	20.25	4	3.5	21	0.75	1.75			2.5			0.25	4	2	4	4		3.75	2.75			0	0	0	0	0	0	0	0	0	0	0	0	0	0
ET044R	ET0044	18.8877	F	W	3.5	4	0	0	0	1	0.5	2	1.5	2.5	11.75	3	2.5	11.75	0	1			2.5			0	2	1	2	3		2	1			0	0	0	0	0	0	0	0	0	0	0	0	1	0
ET045R	ET0045	55.7836	M	W	2	2	0.5	0	0	0	0	1	2.5	3	31.75	3.5	3.5	37.25	5.5	3			3.5			0.75	3.5	0.5	3	3.75		3.5	3			0	0	0	0	0	0	0	0	0	0	0	0	0	0
ET045L					2	2	0	0	0	1	1.5	1	2.25	3.5	15.25	3.5	4	20.75	5.5	3			3.25			2.25	4	1.5	3.75	3.75		4	3			0	0	0	0	0	0	0	0	0	0	0	0	0	0
ET047R	ET0047	18.0603	M	W	2	0	0	0	0	0	0	1.5	3	2	26.5	1	2.25	32.75	6.25	3			4			2.25	3.25	2.5	2	2		2.25	3			0	0	0	0	1	0	0	0	0	0	0	0	0	0
ET047L					2	2.5	0.5	4	0	1	1	1.5	3.5	2.25	25.25	1.75	3	31.5	6.25	3.25			3			3.5	3	2.5	2.75	1.75		3	3.25			0	0	0	0	0	0	0	1	0	0	0	0	0	0
ET048R	ET0048	17.0685	M	W	0.5	0	0	0	0	0	0	1.5	3	2	29.25	1	3	42	12.75	3			3.75			2.5	3.5	2.25	2	2		3.5	3			0	0	0	0	1	0	0	0	0	0	0	0	0	0
ET048L					0.5	3	1.5	3	0	1	1	1.5	2.25	1	26.75	0	2.25	36.25	9.5	3.25			3.75			2.75	3.25	1.75	0.5	1		3	4			1	0	0	0	0	0	0	0	0	0	0	0	0	0
ET050R	ET0050	12.6329	M	B	4	3.5	0	3	1.5	1	1	3	0	0	24.25	1	0	0	-7	0			1			0	0	0.5	0	0.5		0.5	0			0	0	0	0	1	0	0	0	0	0	0	0	0	0
[truncated: 230 more columns]
